# Supplementary material for: Development and validation of a nomogram to predict medication risk based on a knowledge, attitude and practice (KAP) survey of residents in Shanxi Province, China
Source: Front Pharmacol. 2024 Apr 17;15:1302274. doi: 10.3389/fphar.2024.1302274 (PMC11070833; doi:10.3389/fphar.2024.1302274)
Supplement: Supplementary file 3 [file DataSheet2.zip]

Archive with 3 entries (2 files):
- R-data/
- R-data/nomogram.R
- R-data/Rdata.RData
