# Supplementary material for: Development and validation of a nomogram to predict medication risk based on a knowledge, attitude and practice (KAP) survey of residents in Shanxi Province, China
Source: Front Pharmacol. 2024 Apr 17;15:1302274. doi: 10.3389/fphar.2024.1302274 (PMC11070833; doi:10.3389/fphar.2024.1302274)
Supplement: Supplementary file 3 [file DataSheet2.zip › R-data/nomogram.R]

###设置随机数种子
set.seed(123)

####随机抽样，生成一个0或1的向量，表示分配到A组或B组
group <- sample(c(0, 1), size = nrow(logistic_all_data1), replace = TRUE, prob = c(0.7, 0.3))

###按group分割数据框
list_df <- split(logistic_all_data1, group)

###提取A组和B组的数据框
training_dataset <- list_df[[1]]
validation_dataset<- list_df[[2]]

##安装需要的R包

#（第一次使用时才需要运行此部分代码。安装成功后不需要重复安装）
install.packages('car')
install.packages('rms')
install.packages('pROC')
install.packages("Hmisc")
install.packages('rmda')
##0.1 调用R包
#清除R中的所有数据（归零）

library(Hmisc)
library(car)
library(rms)
library(pROC)
library(rmda)
##0.2 设置数据存放的文件夹目录
#注意文件夹路径的斜杠是双斜杠\\
data_dir <- choose.dir(default = "D:\\R", caption = "选择数据存放的文件夹目录")


##0.3 设置导出图片的文件夹目录
#注意文件夹路径的斜杠是双斜杠\\
output_dir <- choose.dir(default = "D:\\R", caption = "选择导出图片的文件夹目录")


##多因素Logistic回归分析
ddist <- datadist(training_dataset)
options(datadist='ddist')
#在单因素完成后，根据单因素分析结果，结合研究背景，选择要纳入多因素回归的变量，并修改此处函数(用+号连接自变量)
f_lrm <-lrm(risk.kap ~ Sex+Monthly.income+Place.of.residence+Health.insurance.coverage+Education.level+Employment, data=training_dataset, x=TRUE, y=TRUE,maxit=1000)
#查看多因素Logistic分析结果，最下方可见其对应的Coef、p值
print(f_lrm)
################  4.基于多因素Logistic回归分析结果构建列线图 ##########################

ddist <- datadist(training_dataset)
options(datadist='ddist')
#nomogram计算部分，此处的f_lrm及对应的多因素logistic回归函数。
pdf(file=paste(output_dir, "\\nomogram.pdf", sep = ""),width=10,height=10) 
nomogram <- nomogram(f_lrm,fun=function(x)1/(1+exp(-x)), ##逻辑回归计算公式
                     fun.at = c(0.3,0.4,0.5,0.6,0.7,0.8,0.9),#风险轴刻度
                     funlabel = "Risk.kap ", #风险轴便签
                     lp=F,  ##是否显示系数轴
                     conf.int = F, ##每个得分的置信度区间，用横线表示,横线越长置信度越
                     abbrev = F#是否用简称代表因子变量
)
#绘制nomogram
plot(nomogram)
dev.off()

################  评估模型（ROC及校准图） ##########################

##训练集中的ROC
pred_f_training<-predict(f_lrm,training_dataset)
pred_f_training<-1/(1+exp(-pred_f_training))
#下方参数中Death需改为你的研究的结局变量名
modelroc <- roc(training_dataset$risk.kap,pred_f_training,ci = TRUE)
#绘制ROC（图中截断值为概率阈值。后面括号里为横轴坐标）
pdf(file=paste(output_dir, "\\ROC_training.pdf", sep = ""),width=10,height=10) 
plot(modelroc, print.auc=TRUE, auc.polygon=TRUE, grid=c(0.1, 0.2),
     print.thres=0.29)
dev.off()

##验证集中的ROC
pred_f_validation<-predict(f_lrm,validation_dataset)
pred_f_validation<-1/(1+exp(-pred_f_validation))
#下方参数中Death需改为你的研究的结局变量名
modelroc <- roc(validation_dataset$risk.kap,pred_f_validation,ci = TRUE)
#绘制ROC
pdf(file=paste(output_dir, "\\ROC_testing.pdf", sep = ""),width=10,height=10) 
plot(modelroc, print.auc=TRUE, auc.polygon=TRUE, grid=c(0.1, 0.2),
     print.thres=0.29)
dev.off()

##训练集中的校准图
cal <- calibrate(f_lrm,predy=seq(0, 1.0, length=50),B=1000)#method=c("boot","crossvalidation",".632","randomization")
pdf(file=paste(output_dir, "\\calibrate_training.pdf", sep = ""),width=10,height=10) 
plot(cal)
dev.off()


##验证集中的校准图
fit.vad<-lrm(validation_dataset$risk.kap~pred_f_validation,data=validation_dataset,x=T,y=T)

pdf(file=paste(output_dir, "\\calibrate_testing.pdf", sep = ""),width=10,height=10) 
cal <- calibrate(fit.vad,predy=seq(0, 1, length=50),B=1000)#method=c("boot","crossvalidation",".632","randomization")
plot(cal)
dev.off()


#训练集决策曲线DCA
pdf(file=paste(output_dir, "\\DCA_training.pdf", sep = ""),width=10,height=10) 
DCA_training<- decision_curve(risk.kap ~ Sex+Monthly.income+Place.of.residence+Health.insurance.coverage+Education.level+Employment,data = training_dataset
                              #,policy = "opt-in"
                              ,study.design = 'cohort')
plot_decision_curve(DCA_training,curve.names= c('Nomogram model'))
dev.off()

#下面为查看具体的阈值、模型的净获益值、完全干预的净获益值得对应关系
#数据中的发病率(需要修改结局事件名称)
incidence_rate_training_dataset<-table(training_dataset$Death)["1"][[1]]/(table(training_dataset$Death)["0"][[1]]+table(training_dataset$Death)["1"][[1]])
#基于DCA原理计算完全干预的线段对应值
all_line<-1-(DCA_training$derived.data$thresholds)/incidence_rate_training_dataset
#查看具体的阈值、模型的净获益值、完全干预的净获益值得对应关系
data.frame("thresholds" = DCA_training$derived.data$thresholds,"sNB" = DCA_training$derived.data$sNB,"All_line" = all_line)[c(0:100),]


#验证集决策曲线DCA
pdf(file=paste(output_dir, "\\DCA_testing.pdf", sep = ""),width=10,height=10) 
DCA_validation<- decision_curve(risk.kap ~ Sex+Monthly.income+Place.of.residence+Health.insurance.coverage+Education.level+Employment,data = validation_dataset
                                #,policy = "opt-in"
                                ,study.design = 'cohort')
plot_decision_curve(DCA_validation,curve.names= c('Nomogram model'))
dev.off()

# 假设您有一个P值的向量/单因素
p.values <- c(0.000,0.200,0.000,0.000,0.040,0.000,0.000,0.001,0.000,0.000,0.000,0.926,0.000,0.176,0.247,0.004,0.000,0.000,0.000,0.000,0.238,0.164,0.000,0.001,0.617,0.010,0.509,0.001)

# 使用Benjamini-Hochberg方法校正
p.adjusted <- p.adjust(p.values, method = "BH")

# 打印校正后的P值
print(p.adjusted)


# 假设您有一个P值的向量/多因素
p.values <- c(0.000,0.868,0.979,0.305,0.521,0.002,0.000,0.131,0.481,0.000,0.005,0.820,0.000,0.175,0.644,0.804,0.016,0.040,0.000,0.008,0.918,0.534,0.000,0.180,0.937,0.471,0.007,0.859)

# 使用Benjamini-Hochberg方法校正
p.adjusted <- p.adjust(p.values, method = "BH")

# 打印校正后的P值
print(p.adjusted)
